# Supplementary material for: A Statistical Analysis of Risk Factors and Biological Behavior in Canine Mammary Tumors: A Multicenter Study
Source: Animals (Basel). 2020 Sep 18;10(9):1687. doi: 10.3390/ani10091687 (PMC7552647; doi:10.3390/ani10091687)
Supplement: Supplementary file 1 [file animals-10-01687-s001.zip]

Archive with 2 entries (2 files):
- Logistic Regression supplementary.pdf
- Machine Learning model supplementary.pdf
